# Supplementary material for: Flow Cytometric Assessment of FcγRIIIa-V158F Polymorphisms and NK Cell Mediated ADCC Revealed Reduced NK Cell Functionality in Colorectal Cancer Patients
Source: Cells. 2024 Dec 31;14(1):32. doi: 10.3390/cells14010032 (PMC11720420; doi:10.3390/cells14010032)
Supplement: Supplementary file 1 [file cells-14-00032-s001.zip]

Archive with 1 entries (1 files):
- cells-3361550-supplementary.pdf
